# Supplementary material for: Second-Order Nonlinear Circular Dichroism in Square Lattice Array of Germanium Nanohelices
Source: ACS Photonics. 2024 Aug 16;11(9):3630–5. doi: 10.1021/acsphotonics.4c00721 (PMC11413925; doi:10.1021/acsphotonics.4c00721)
Supplement: Supplementary file 1 — ph4c00721_si_001.zip [file ph4c00721_si_001.zip]

Archive with 16 entries (16 files):
- main.tex
- bibl.bib
- Fig_Suppl_Setup.png
- Fig_Suppl_Dim.PNG
- Fig_Suppl_Comp_Film.PNG
- Fig_Suppl_SHG_perHelix_1450nm.PNG
- Fig_Suppl_SEM.PNG
- Fig_Suppl_Anisotopy.PNG
- Fig_Suppl_Uncertainty.PNG
- Fig_Suppl_numerical_geometry.pdf
- Fig_Suppl_PolarPlots.PNG
- Fig_Suppl_Energy.PNG
- tori_numerical.pdf
- Fig_Suppl_fix_spacing.pdf
- Fig_Suppl_IG.pdf
- Fig_Suppl_EffectiveChi2.pdf
