# Supplementary material for: Second-Order Nonlinear Circular Dichroism in Square Lattice Array of Germanium Nanohelices
Source: ACS Photonics. 2024 Aug 16;11(9):3630–5. doi: 10.1021/acsphotonics.4c00721 (PMC11413925; doi:10.1021/acsphotonics.4c00721)
Supplement: Supplementary file 1 — ph4c00721_si_001.zip [file ph4c00721_si_001.zip › main.tex]

%%%%%%%%%%%%%%%%%%%%%%%%%%%%%%%%%%%%%%%%%%%%%%%%%%%%%%%%%%%%%%%%%%%%%
%% This is a (brief) model paper using the achemso class
%% The document class accepts keyval options, which should include
%% the target journal and optionally the manuscript type.
%%%%%%%%%%%%%%%%%%%%%%%%%%%%%%%%%%%%%%%%%%%%%%%%%%%%%%%%%%%%%%%%%%%%%
\documentclass[journal=joceah,manuscript=article]{achemso}

%%%%%%%%%%%%%%%%%%%%%%%%%%%%%%%%%%%%%%%%%%%%%%%%%%%%%%%%%%%%%%%%%%%%%
%% Place any additional packages needed here.  Only include packages
%% which are essential, to avoid problems later.
%%%%%%%%%%%%%%%%%%%%%%%%%%%%%%%%%%%%%%%%%%%%%%%%%%%%%%%%%%%%%%%%%%%%%
\usepackage{chemformula} % Formula subscripts using \ch{}
\usepackage[T1]{fontenc} % Use modern font encodings
\usepackage{graphicx} % Required for inserting images
\usepackage{tabularx, makecell, booktabs}
\usepackage{amssymb} %circlearrow
\usepackage{soul}
\usepackage{cancel}

%%%%%%%%%%%%%%%%%%%%%%%%%%%%%%%%%%%%%%%%%%%%%%%%%%%%%%%%%%%%%%%%%%%%%
%% If issues arise when submitting your manuscript, you may want to
%% un-comment the next line.  This provides information on the
%% version of every file you have used.
%%%%%%%%%%%%%%%%%%%%%%%%%%%%%%%%%%%%%%%%%%%%%%%%%%%%%%%%%%%%%%%%%%%%%
%%\listfiles

%%%%%%%%%%%%%%%%%%%%%%%%%%%%%%%%%%%%%%%%%%%%%%%%%%%%%%%%%%%%%%%%%%%%%
%% Place any additional macros here.  Please use \newcommand* where
%% possible, and avoid layout-changing macros (which are not used
%% when typesetting).
%%%%%%%%%%%%%%%%%%%%%%%%%%%%%%%%%%%%%%%%%%%%%%%%%%%%%%%%%%%%%%%%%%%%%
%\newcommand*\mycommand[1]{\texttt{\emph{#1}}}
\newcommand*\lrp[1]{\left(#1\right)}
\newcommand*\lrb[1]{\left[#1\right]}
\newcommand*\lrv[1]{\left|#1\right|}
\newcommand*\lrc[1]{\left\{#1\right\}}


%%%%%%%%%%%%%%%%%%%%%%%%%%%%%%%%%%%%%%%%%%%%%%%%%%%%%%%%%%%%%%%%%%%%%
%% Meta-data block
%% ---------------
%% Each author should be given as a separate \author command.
%%
%% Corresponding authors should have an e-mail given after the author
%% name as an \email command. Phone and fax numbers can be given
%% using \phone and \fax, respectively; this information is optional.
%%
%% The affiliation of authors is given after the authors; each
%% \affiliation command applies to all preceding authors not already
%% assigned an affiliation.
%%
%% The affiliation takes an option argument for the short name.  This
%% will typically be something like "University of Somewhere".
%%
%% The \altaffiliation macro should be used for new address, etc.
%% On the other hand, \alsoaffiliation is used on a per author basis
%% when authors are associated with multiple institutions.
%%%%%%%%%%%%%%%%%%%%%%%%%%%%%%%%%%%%%%%%%%%%%%%%%%%%%%%%%%%%%%%%%%%%%


\author{Grégoire Saerens }
\affiliation[ETH Zurich]
{ETH Zurich, Department of Physics, Institute for Quantum Electronics, Optical Nanomaterial Group, 8093 Zurich, Switzerland}

\author{Günter Ellrott}
\affiliation[FAU Erlangen]
{Department of Physics, Friedrich-Alexander-Universität Erlangen-Nürnberg (FAU), 91058 Erlangen, Germany}

\author{Olesia Pashina}
\affiliation[ITMO]
{School of Physics and Engineering, ITMO University, 191002 St. Petersburg, Russia}
\alsoaffiliation[Brescia]
{University of Brescia, Department of Information Engineering, Via Branze 38, 25123, Brescia, Italy}

\author{Ilya Deriy}
\affiliation[ITMO]
{School of Physics and Engineering, ITMO University, 191002 St. Petersburg, Russia}
\alsoaffiliation[HEU]
{Qingdao Innovation and Development Center, Harbin Engineering University, Sansha road 1777, Qingdao, 266000, Shandong, China}

\author{Vojislav Krsti\'{c}}
\affiliation[FAU Erlangen]
{Department of Physics,  Friedrich-Alexander-Universität Erlangen-Nürnberg (FAU), 91058 Erlangen, Germany}

\author{Mihail Petrov}
\affiliation[ITMO]
{School of Physics and Engineering, ITMO University, 191002 St. Petersburg, Russia}

\author{Maria Chekhova}
\affiliation[MPL Erlangen]
{Max-Planck Institute for the Science of Light, 91058 Erlangen, Germany}
\alsoaffiliation[FAU Erlangen]
{Department of Physics, Friedrich-Alexander-Universität Erlangen-Nürnberg (FAU), 91058 Erlangen, Germany}

\email{maria.chekhova@mpl.mpg.de}

\author{Rachel Grange}
\affiliation[ETH Zurich]
{ETH Zurich, Department of Physics, Institute for Quantum Electronics, Optical Nanomaterial Group, 8093 Zurich, Switzerland}
\email{grange@phys.ethz.ch}


%%%%%%%%%%%%%%%%%%%%%%%%%%%%%%%%%%%%%%%%%%%%%%%%%%%%%%%%%%%%%%%%%%%%%
%% The document title should be given as usual. Some journals require
%% a running title from the author: this should be supplied as an
%% optional argument to \title.
%%%%%%%%%%%%%%%%%%%%%%%%%%%%%%%%%%%%%%%%%%%%%%%%%%%%%%%%%%%%%%%%%%%%%


\title{Second-Order Nonlinear Circular Dichroism in Square Lattice Array of Germanium Nanohelices}


\renewcommand{\thepage}{S\arabic{page}} 
\renewcommand{\thesection}{S\arabic{section}} 
\renewcommand{\thesubsection}{S\arabic{subsection}}  
\renewcommand{\thetable}{S\arabic{table}}  
\renewcommand{\thefigure}{S\arabic{figure}}
\setcounter{figure}{0}  

\begin{document}


\section{Supporting Information}

%%%%%%%%%%%%%%%%%%%%%%%%%%%%%%%%%%%%%%%%%%%%%%%%%%%%%%%%%%%%%%%%%%%%%%%%%%%%%%%%
\subsection{SEM images}
%%%%%%%%%%%%%%%%%%%%%%%%%%%%%%%%%%%%%%%%%%%%%%%%%%%%%%%%%%%%%%%%%%%%%%%%%%%%%%%%

Germanium nanohelices were grown using the glancing angle deposition (GLAD) process on sapphire substrates, as described in our previous article when measuring in the linear optical regime\cite{Ellrott23}. Seed patterns for the growth process were defined with various lattice spacings of 150, 235, 300 and 450\,nm in a rectangular pattern. The growth parameters were chosen to obtain highly parallel helices with a helical pitch of 360 nm and 2 turns, resulting in a total height of 720 nm.

We provide top view SEM Scanning electron microscopy (SEM) images in Fig. \ref{fig:SEM}. In inset to Fig. \ref{fig:SEM}c, an intentionally scratched spot shows the two turns from the nanohelices. 

\begin{figure}[h!]
\centering
\includegraphics{Fig_Suppl_SEM.PNG}
\caption{Scanning electron microscopy (SEM) images for nanohelices in a square lattice with (a) 44, (b) 18, (c) 11 and (d) 5 nanohelices per $\mu m^{2}$, which corresponds to a period of 150 nm, 235 nm, 300 nm and 450 nm, respectively. The scalebar is 1 $\mu$m. In inset: scrated nanohelices showing two clearly visible turns. The scalebar is here 200 nm.}
\label{fig:SEM}
\end{figure}

%%%%%%%%%%%%%%%%%%%%%%%%%%%%%%%%%%%%%%%%%%%%%%%%%%%%%%%%%%%%%%%%%%%%%%%%%%%%%%%%
\subsection{SHG characterization}
%%%%%%%%%%%%%%%%%%%%%%%%%%%%%%%%%%%%%%%%%%%%%%%%%%%%%%%%%%%%%%%%%%%%%%%%%%%%%%%%

\label{Supp:sec1}
For the SHG measurement, the Ge nanohelices were excited with a pulsed femtolaser (Chameleon Ultra combined with compact OPO, Coherent) with a 300 fs pulse width and a repetition rate of 80 MHz. The excitation light was focused on the sample with a long focal length lens (f=50mm, La1131 Thorlabs) and the signal was collected with a 20x objective (NA=0.22, Epiplan Neofluar Zeiss). The signal was filtered with two short-pass filters (Fesh950, Thorlabs) and an additional long-pass filter (FGL 590, Thorlabs) for excitation wavelength above 1200 nm. The signal was focused on a CMOS camera (Zyla 4.2, Andor) or a spectrometer (Kymera 328i, Andor). The SHG counts at the camera was estimated as a sum of the pixels minus the background noise. The power was calculated by first multiplying the count rate at the camera with the energy of the frequency-doubled photon and dividing by the transmission losses and the detection efficiency of the camera. The key optical compounds for the experiment are given in the schematic of Figure \ref{fig:Setup}a. 

Figure \ref{fig:Setup}b displays the measured SHG power for different excitation wavelengths ranging from 1200 nm to 1460 nm, showing a peak signal around half the wavelength. Additionally, the quadratic scaling of measured intensity with power, as shown in Fig. \ref{fig:Setup}c, confirms further SHG from the Ge nanohelices.

\begin{figure}[h!]
\centering
\includegraphics{Fig_Suppl_Setup.png}
\caption{(a) Schematic setup to measure the SHG with a near-infrared tunable femtosecond laser. The frequency-doubled photons are collected with a 20× objective and filtered with two high-pass filters. Photons are detected with a CMOS camera or a spectrometer. (b) Spectrum recorded from the nanohelices at different excitation wavelengths and (c) power dependence of the filtered signal. The peak intensity at half-wavelength as well as the quadratic scaling indicate SHG from the Ge nanohelices.}
\label{fig:Setup}
\end{figure}

%%%%%%%%%%%%%%%%%%%%%%%%%%%%%%%%%%%%%%%%%%%%%%%%%%%%%%%%%%%%%%%%%%%%%%%%%%%%%%%%
\subsection{Nanohelice surface increase}
%%%%%%%%%%%%%%%%%%%%%%%%%%%%%%%%%%%%%%%%%%%%%%%%%%%%%%%%%%%%%%%%%%%%%%%%%%%%%%%%

\begin{figure}[h!]
\centering
\includegraphics{Fig_Suppl_Dim.PNG}
\caption{Schematic of (a) a single nanohelix and (b) periodically arranged nanohelices. The length $L$ of the nanohelix is characterized by the helical pitch $p_h$ and the helical diameter $D$. The surface depends additionally on the wire diameter $d$ and the density of the nanohelix arrangement, also the period $p$.}
\label{fig:GeomHelix}
\end{figure}

The important parameters of the nanohelix are given in Fig. \ref{fig:GeomHelix}. The total length L of the helix is:\\
\begin{equation}
    L= t \cdot \sqrt{p_h^2+(\pi D)^2},
\end{equation}
with $t=2$ the number of turns, $p_h = 360$ nm the helical pitch and $D = 190$ nm the helical diameter. The surface of a single helix is then:
\begin{equation}
    S_{single}= \pi d \cdot L + 2\cdot \pi (d/2)^2 ,
\end{equation}
with $d=60$ nm the wire diameter. The surface increase $\Pi$ for the different density of helices can be calculated as follows:

\begin{equation}
    \Pi= \frac{S_{single}+p^2}{p^2},
\end{equation}
as the total surface normalized to the area per nanohelix, $p\times p$. The calculated values for the different sample are given in Table \ref{tbl:Surface}.

\begin{table}
  \caption{Surface increase of the different Ge nanohelice samples.}
  \label{tbl:Surface}
  \begin{tabular}{ccc}
    \hline
    Helix density ($\mu$m$^{-2}$)  & Period (nm)  & Surface increase $\Pi$ \\
    \hline
    44   & 150 & 12.9x\\
    18 & 235 & 5.9x\\
    11  & 300 & 4.0x\\
    5 & 450 & 2.3x \\
    \hline
  \end{tabular}
\end{table}

The SHG intensity from the Ge nanohelices and a thin film of Ge is given in Fig. \ref{fig:CompFilm} in logarithmic scale. The SHG intensity from the Ge thin film is multiplied by the surface increase from the nanohelices compared to the thin film. Still, the observed intensity is at least one order of magnitude higher for all the studied samples.

\begin{figure}[h!]
\centering
\includegraphics{Fig_Suppl_Comp_Film.PNG}
\caption{SHG power from the Ge nanohelices for different pitches and compared directly with the SHG power from a Ge thin film taking into account the area increase from the nanohelices. Plotted in logarithmic scale. Note the nonlinear x-axis.}
\label{fig:CompFilm}
\end{figure}

%Length of a helix: sqrt(helicalpitch^2+helicalcircumference^2)
%Surface area of a helix: WireCircumference*turns*Helixlength+2*area at the end
%pi*diameter(~60nm)*2*sqrt(pitch(360nm)^2+circumference(190nm*pi)^2)+0.5*diameter^2*pi
%One helix: 0,26844 um^2
%Space a helix occupies: one lattice site
%Lattice site area without a helix (base of comparison): Just the square of the spacing
%150 nm spacing: 0.0225 um^2
%235 nm spacing: 0.055225 um^2
%300 nm spacing: 0.0900 um^2
%450 nm spacing: 0.2025 um^2
%A helix adds to the Lattice site its own area, so the increase of surface is:
%Increase Factor = (helix Surface+lattice Surface)/lattice surface
%150 nm spacing: 12.93 times 
%235 nm spacing: 5.86 times
%300 nm spacing: 3.98 times
%450 nm spacing: 2.33 times
%This is slightly overestimating, since surfaces facing away from the light source get counted as well. Also shadowed surfaces. For the argument this should be fine, as we just show that we don't have an increase of surface area by more than one magnitude.
%What if the helix reaches into the space of its neighbour? --> Should not be a problem when giving the factor of surface area increase.


%%%%%%%%%%%%%%%%%%%%%%%%%%%%%%%%%%%%%%%%%%%%%%%%%%%%%%%%%%%%%%%%%%%%%%%%%%%%%%%%
\subsection{Nonlinear properties of Germanium}
%%%%%%%%%%%%%%%%%%%%%%%%%%%%%%%%%%%%%%%%%%%%%%%%%%%%%%%%%%%%%%%%%%%%%%%%%%%%%%%%
Since germanium (Ge) is a centrosymmetric material with a diamond-type cubic crystal lattice, its inversion symmetry prohibits the electric dipole contribution to second-order optical susceptibility in the bulk. However, second-order nonlinearity can arise from quadrupole bulk $\mathbf{P}_{ \mathrm{bulk}}^{(2 \omega)}$ and dipolar surface sources induced at interfaces $\mathbf{P}_{ \mathrm{surf }}^{(2 \omega)}$,~\cite{Smirnova2018Jan}
\begin{equation}
\mathbf{P}^{(2 \omega)}=\mathbf{P}_{ \mathrm{surf }}^{(2 \omega)}+\mathbf{P}_{\mathrm{bulk }}^{(2 \omega)}.
\end{equation}
 The inhomogeneity of the field distribution inside the structure leads to the following form of the quadrupole bulk term
 \begin{equation}
 \mathbf{P}_{\mathrm{bulk }}^{(2 \omega)}=\varepsilon_0\left[\beta \mathbf{E}^{(\omega)} \nabla \cdot \mathbf{E}^{(\omega)}+\gamma \nabla\left(\mathbf{E}^{(\omega)} \cdot \mathbf{E}^{(\omega)}\right)+\delta\left(\mathbf{E}^{(\omega)} \cdot \nabla\right) \mathbf{E}^{(\omega)}\right],
 \label{eq:bulk_pol}
 \end{equation}
where $\beta, \gamma, \delta$ are the nonlinear material parameters, and $\mathbf E^{(\omega)}$ is the electric field at the fundamental frequency. At the same time violation of the inversion symmetry on the material's surface results in the dipolar surface term,
\begin{multline}
    \mathbf{P}_{\mathrm{surf}}^{(2 \omega)}=  \varepsilon_0\left[\chi_{\perp \perp \perp}^{(2)} \mathbf{e}_{n}E^{(\omega)}_nE^{(\omega)}_n+  \chi_{\perp\|\|}^{(2)}\left(\mathbf{e}_nE^{(\omega)}_{t_1}E^{(\omega)}_{t_1} + \mathbf{e}_nE^{(\omega)}_{t_2}E^{(\omega)}_{t_2}\right)\right.
    \\
    \left. +\chi_{\|\perp\|}^{(2)}\left(\mathbf{e}_{t_1}E_n^{(\omega)}E_{t_1}^{(\omega)}+\mathbf{e}_{t_2} E_n^{(\omega)} E_{t_2}^{(\omega)}\right)\right]\Big|_{\mathrm{surf}},
    \label{eq:surf_pol}
\end{multline}
where indices $n$, $t_1$, and $t_2$ encode vector components, normal ($n$) and tangential ($t_1, t_2$) to the surface of the material, with normal pointing outward of the material, $\mathbf{e}_{n},\mathbf{e}_{t_1},\mathbf{e}_{t_2}$, are unit vectors of the surface coordinate system, subscript $\mathrm{surf}$ encodes the fact that electric field should be taken at the surface of the material, and $\chi_{\perp \perp \perp}^{(2)}$, $\chi_{\perp\|\|}^{(2)}$, and $\chi_{\|\perp\|}^{(2)}$ are nonlinear surface susceptibilities.

%%%%%%%%%%%%%%%%%%%%%%%%%%%%%%%%%%%%%%%%%%%%%%%%%%%%%%%%%%%%%%%%%%%%%%%%%%%%%%%%
\subsection{Numerical Simulations}
\label{sec:sup:helix_numerical}
%%%%%%%%%%%%%%%%%%%%%%%%%%%%%%%%%%%%%%%%%%%%%%%%%%%%%%%%%%%%%%%%%%%%%%%%%%%%%%%%
\begin{figure}[t]
    \centering
    \includegraphics[width=0.85\linewidth]{Fig_Suppl_numerical_geometry.pdf}
    \caption{Geometry of the numerical model. (a) – schematic representation of the unit cell of the numerical model. Upper image shows the unit cell in the $xz$ plane, while lower shows the unit cell in the $xy$ plane. The red line illustrates the position of periodic port used for the excitation of the plane wave at fundamental frequency. The deep blue lines mark the position of the Floquet boundary conditions. Panel (a) also shows the geometry of the unit cell for regular geometry with one helix in the center. (b) - schematic representation of the closely-packed geometry that allows computations of overlapping helices. The brown shaded square shows the unit cell. Gray parts of the helices are deleted. For the sake of clarity, the top two images show the unit cell for non-overlapping helices. Schematic representation of the unit cell when helices are overlapping is shown in the bottom of the panel. (c) – screenshots from COMSOL Multiphysics~\cite{comsol} showing the unit cell of the metasurface before and after cutting. Blue regions on the image below represent helices.}
    \label{fig:numerical_geometry}
\end{figure}
To analyze the nonlinear response of the metasurface, we conducted simulations using the COMSOL Multiphysics~\cite{comsol} simulation software package based on finite element method. To simulate SHG, we defined two Electromagnetic Waves, Frequency Domain physics interfaces, one for the fundamental frequency (FF), another for the second-harmonic (SH). The computational domain is represented by the unit cell of the metasurface, which is a parallelepiped consisting of a substrate and free space domains, with the helix placed on top of the substrate. On the side boundaries of the parallelepiped periodic Floquet conditions are used~\cite{Guglielmelli2022Dec} (see also Fig.~\ref{fig:numerical_geometry}a for a schematic representation of the computational domain). At the top and at the bottom boundaries, a perfectly matched layer (PML) is used. The Floquet periodicity vector $\mathbf k_{F}$ was taken to be zero  for both FF and SH since we simulated the electromagnetic response only under the normal incidence.

We considered two different geometries, one for regular (one helix per unit cell) and another for closely-packed (more than one helix per unit cell) metasurfaces. The regular geometry has just one helix at the center of the unit cell (see Fig.~\ref{fig:numerical_geometry}a), and is computationally simpler. The closely-packed geometry has 9 helices visible, 4 in the corners, 4 in the centers of the sides of the square cell, and one in the center of the square. The parts of the helices that are outside of the unit cell are then deleted (see Figs.~\ref{fig:numerical_geometry}b,c). While being more computationally complex, closely-packed geometry allows simulations with overlapping helices. The geometric parameters of each nanohelix were taken the same as in the experiment, i.e. major radius $r_\mathrm{maj} = 95\:\mathrm{nm}$, minor radius $r_\mathrm{min} = 30\:\mathrm{nm}$, pitch $p_h = 360\:\mathrm{nm}$, number of windings $n_\mathrm{w} = 2$.

The incident field at the FF was set using the periodic port at the interface between substrate and the bottom PML. The SH generation was simulated using bulk and surface currents defined as
\begin{equation}
    \mathbf{J}_\mathrm{bulk}^{(2 \omega)} = i 2\omega\mathbf{P}_\mathrm{bulk}^{(2 \omega)}, \quad \mathbf{J}_\mathrm{surf}^{(2 \omega)} = i 2\omega\mathbf{P}_\mathrm{surf}^{(2 \omega)},
\end{equation}
where $\mathbf P_\mathrm{bulk}^{(2\omega)}$, and $\mathbf P_\mathrm{surf}^{(2\omega)}$ are the bulk and surface nonlinear polarizations of the Ge defined in the Eqs.~\eqref{eq:bulk_pol} and \eqref{eq:surf_pol} respectively.
It is important to stress out that while the bulk current is defined in the whole volume of the helix, the surface current is defined only on the surface of the helix. To calculate electric field components we used the built in COMSOL boundary system. Our studies revealed that the surface contribution plays a decisive role in the nonlinear response of the system compared to the bulk quadrupole contribution

Sapphire and Ge were chosen as materials for the substrate and helix respectively, as it was done in the experiment. Linear material parameters were taken from articles~\cite{Weber1986Aug}, and~\cite{Nunley2016Nov}, for sapphire and Ge, respectively, taking into account material dispersion.
Since the nonlinear material parameters from Eqs.~\eqref{eq:bulk_pol},~\eqref{eq:surf_pol} are unknown for Ge, in our simulations we used the parameters of silicon~\cite{Falasconi2001Jun}, which has the same crystal lattice type as Ge.


% THIS SECTION WAS MOVED; BUT ALREADY EXISTANT
%%%%%%%%%%%%%%%%%%%%%%%%%%%%%%%%%%%%%%%%%%%%%%%%%%%%%%%%%%%%%%%%%%%%%%%%%%%%%%%%
\subsection{The influence of chirality on SHG}
%%%%%%%%%%%%%%%%%%%%%%%%%%%%%%%%%%%%%%%%%%%%%%%%%%%%%%%%%%%%%%%%%%%%%%%%%%%%%%%%
We investigate the impact of the chirality of our helical nanostructures by comparing its SHG with that from achiral structures. For that, we used the same numerical model developed for the nanohelices to calculate the SHG generation from a square array of toroidal nanostructures. In order to have the opportunity to compare both regular and closely-packed regimes (see Sec.~\ref{sec:sup:helix_numerical} for their definitions), we considered the unit cell presented in Fig.~\ref{fig:sup:tori} a. In total, there are 2 structures in the unit cell. Each structure consists of three tori. One structure was placed in the middle of a unit cell. The second was displaced along $z$ axis by half of a distance between tori in a single structure ($d/2$), divided into quarters, and placed in the corners of the unit cell. Each three tori structure assumed to be an achiral analog of one helix (with two turns) considered in Sec.~\ref{sec:sup:helix_numerical}. The major radius of a tori was taken to be equal to major radius of helix ($r_\mathrm{maj} = 95\:\mathrm{nm}$). The minor radius of a tori was chosen in such a way that the surface area of a single structure is equal to the surface area of a single helix:
\begin{equation}
    3 \left(2 \pi r_\mathrm{min}^\mathrm{tori}\right) \left(2 \pi r_\mathrm{max}\right) = S_{single},\quad r_\mathrm{min}^\mathrm{tori}\approx 23\:\mathrm{nm}.
\end{equation}
The equality of surface area was confirmed via numerical simulation in COMSOL. The distance between the tori $d_\mathrm{t}$ was taken in such a way that the distance from the lowest tori in the unit cell to the highest one was equal to height of nanoxelix from Sec.~\ref{sec:sup:helix_numerical},
\begin{equation}
   5 \dfrac{d}{2} = 2 p_h, \quad d \approx288\:\mathrm{nm}.
\end{equation}
The period of the unit cell was taken to have 27.5, 18, 11 and 5 structures per $\mu \mathrm{m}^2$. It is important to note that the density $27.5\:\mu\mathrm{m}^{-2}$ is the maximum possible density. Higher densities result in the intersections of tori placed in corners of the unit cell. However, the geometric properties of helices make it possible to create even more dense structures, increasing the surface area and the force of interaction between individual helices. All other simulation parameters such as boundary conditions, excitation, material parameters, etc. were taken identical to the model with nanohelices. Since this structure is achiral, the response is identical for LCP and RCP waves, which was confirmed using numerical simulations. However, for the sake of clarity of the figures, we plot only the results for LCP illumination.

The SHG results for achiral structure are shown in Fig. \ref{fig:sup:tori}b. One can see that the SHG power from the achiral structure is 6-7 orders of magnitude less than the SHG power from the structure with nanohelices (see main text). In order to exclude the influence of different resonant properties of both structures, we calculated the energy stored in the structure at the second-harmonic wavelength (see Fig.~\ref{fig:sup:tori}c). The results show that the stored energy is on the same order of magnitude as for the helices (see next section, Fig.~\ref{fig:Sup3a}).


\begin{figure}[h!]
\centering
\includegraphics[width=\linewidth]{tori_numerical.pdf}
\caption{Numerical simulations for the achiral structure. (a) Schematic representation of the unit cell of the numerical model. Upper and lower images show different projections. (b) Numerically calculated SHG power from the achiral structure. (c) Numerically calculated stored energy at the wavelength of the second-harmonic.}
\label{fig:sup:tori}
\end{figure}

% THIS SECTION WAS MOVED; BUT ALREADY EXISTANT
%%%%%%%%%%%%%%%%%%%%%%%%%%%%%%%%%%%%%%%%%%%%%%%%%%%%%%%%%%%%%%%%%%%%%%%%%%%%%%%%
\subsection{Spectrum of electromagnetic energy stored in single nanohelix}
%%%%%%%%%%%%%%%%%%%%%%%%%%%%%%%%%%%%%%%%%%%%%%%%%%%%%%%%%%%%%%%%%%%%%%%%%%%%%%%%
We also calculated the electromagnetic energy stored inside the nanohelices by integrating the electromagnetic energy density over the nanohelix volume. Results are shown in the Fig.~\ref{fig:Sup3a}. One can see that for closely packed structure, for certain wavelengths, the stored energy for LCP became stronger than for RCP. This means that the response for LCP illumination wave becomes greater than for RCP illumination. Therefore, the sign of $g_{SHG-CD}$ changes as the density changes (see main text). This could be related to destructive interference in the case of densely packed helices.

\begin{figure}[h!]
\centering
\includegraphics{Fig_Suppl_Energy.PNG}
\caption{Spectrum of stored energy at the SHG wavelength for right- and left-cirularly polarized light.}
\label{fig:Sup3a}
\end{figure}


% \begin{figure}[h!]
% \centering
% \includegraphics[scale=0.6]{Fig_Suppl_Tori_LCP-RCP.PNG}
% \caption{Simulations of the SHG intensity dependence on the linear polarization. Original figure needed.}
% \label{fig:ToriLCP-RCP}
% \end{figure}

% To conclude, we defined a planar structure as a slab of Ge with a thickness of 90 nm. The calculated SHG intensity from the two tori and from the planar structure is the same, as shown in Fig. \ref{fig:ToriLCP-RCP}.

% \begin{figure}[h!]
% \centering
% \includegraphics[scale=0.6]{Fig_Suppl_Tori_Planar.PNG}
% \caption{Simulations of the SHG intensity dependence on the linear polarization. Original figure needed.}
% \label{fig:ToriPlanar}
% \end{figure}
%%%%%%%%%%%%%%%%%%%%%%%%%%%%%%%%%%%%%%%%%%%%%%%%%%%%%%%%%%%%%%%%%%%%%%%%%%%%%%%%
\subsection{Simulated Polar plots}
%%%%%%%%%%%%%%%%%%%%%%%%%%%%%%%%%%%%%%%%%%%%%%%%%%%%%%%%%%%%%%%%%%%%%%%%%%%%%%%%
% The calculated electric field distribution for two different nanohelix densities reveal strong SH fields at the start and end of the nanohelix, as shown in Fig. \ref{fig:Efield150} and Fig. \ref{fig:Efield150} for nanohelices with a high density (pitch equal 150 nm) and lower density (pitch equal 450 nm), respectively

% \begin{figure}[h!]
% \centering
% \includegraphics[scale=0.3]{Fig_Suppl_E_field_150nm.PNG}
% \caption{Simulations of the SHG intensity dependence on the linear polarization. Original figure needed.}
% \label{fig:Efield150}
% \end{figure}

% \begin{figure}[h!]
% \centering
% \includegraphics[scale=0.3]{Fig_Suppl_E_field_450nm.PNG}
% \caption{Simulations of the SHG intensity dependence on the linear polarization. Original figure needed with Left-handedness?.}
% \label{fig:Efield450}
% \end{figure}


The calculated SHG intensity as a function of the incoming linear polarization is shown for nanohelices with left handedness (Fig. \ref{fig:SimPolar} a-d) and right handedness (Fig. \ref{fig:SimPolar} e-h). A clear polarization dependence as well as a clear single maximum are visible. Moreover, the SHG intensity peaks at another polarization for the reverted handedness. This two features are similar as in Fig. 3 from the main text.

\begin{figure}[h!]
\centering
\includegraphics{Fig_Suppl_PolarPlots.PNG}
\caption{Simulations of the SHG intensity dependence on the linear polarization.}
\label{fig:SimPolar}
\end{figure}

The resulting SHG anisotropy ($\rho_{SHG}$) is given in Table \ref{tbl:S1}. The obtained values are sligthly higher than in Table 1 from the main part and also identical for the two handedness types. This could be explained by the perfect geometry used in the simulations. 

\begin{table}
  \caption{Calculated SHG anisotropy ($\rho_{SHG}$) from left-handed and right-handed Ge nanohelice samples with linearly polarized pump light.}
  \label{tbl:S1}
  \begin{tabular}{cc}
    \hline
    Helix density ($\mu$m$^{-2}$)  & \makecell[c]{$\rho_{SHG}$\\ \hspace{2.5mm}left-handed helices $\circlearrowright$ $|$ $\circlearrowleft$ right-handed helices}  \\
    \hline
    44   & 0.79 | 0.82 \\
    18 & 0.80 | 0.82 \\
    11  & 0.67 | 0.69 \\
    5 & 0.24 | 0.25 \\
    \hline
  \end{tabular}
\end{table}

%\begin{figure}[h!]
%\centering
%\includegraphics[scale=0.6]{Fig_Suppl_PolarPlots_Geom.PNG}
%\caption{!!!Only for Günter: in which direction is the nanohelix starting point in the figure? -> vertical, horizontal or diagonal, I assume it is the same for left- and right-handedness !!! Experiment: polarization is Ex=cos(theta) with theta = 0 is horizontal. Simulation: nanohelices start growing in y-direction. Polarization is Ey=cos(theta), Ex=sin(theta).}
%\label{fig:Sup2b}
%\end{figure}

%\begin{figure}[h!]
%\centering
%\includegraphics[scale=0.3]{Fig_Suppl_PolarPlots_Geom2.jpg}
%\caption{!!!Only for Günter: in which direction is the nanohelix starting point in the figure? -> vertical, horizontal or diagonal.}
%\label{fig:Sup2b}
%\end{figure}

\newpage


%%%%%%%%%%%%%%%%%%%%%%%%%%%%%%%%%%%%%%%%%%%%%%%%%%%%%%%%%%%%%%%%%%%%%%%%%%%%%%%%
\subsection{Uncertainty measurement}
%%%%%%%%%%%%%%%%%%%%%%%%%%%%%%%%%%%%%%%%%%%%%%%%%%%%%%%%%%%%%%%%%%%%%%%%%%%%%%%%

We fabricated four identical fields of Ge nanohelices and measured the SHG intensity versus the pump linear polarization at an excitation wavelength of 1550 nn, as shown in Fig. \ref{fig:Suppl_Uncer}. We repeated the same measurement for several samples fabricated with the same parameters. We observe that the results are identical for all four fields, except for the one field with left handedness and 150 nm period, see Fig. \ref{fig:Suppl_Uncer}a.  
\begin{figure}[h!]
\centering
\includegraphics{Fig_Suppl_Uncertainty.PNG}
\caption{Measurement of SHG as a function of the different excitation polarization at 1450 nm excitation wavelength for four different Ge nanohelices that are fabricated with the same parameters. (a)-(d) show results from samples with left handedness and (e)-(f) with right handedness. From left to right, period of 150 nm (blue), 235 nm (orange), 300 nm (red) and 400 nm (green).}
\label{fig:Suppl_Uncer}
\end{figure}


%%% ALSO NEW
%%%%%%%%%%%%%%%%%%%%%%%%%%%%%%%%%%%%%%%%%%%%%%%%%%%%%%%%%%%%%%%%%%%%%%%%%%%%%%%%
\subsection{The influence of helical diameter on SHG circular dichroism}
%%%%%%%%%%%%%%%%%%%%%%%%%%%%%%%%%%%%%%%%%%%%%%%%%%%%%%%%%%%%%%%%%%%%%%%%%%%%%%%%

In the experiments, the helical pitch $p_h$ and helical diameter $D$ cannot be independently controlled due to their interconnection through the helix angle, a physical constant for the fabrication of a specific metasurface. However, numerically, we can vary the helix diameter while keeping the period of the metasurface fixed at $p = 300$ nm and the helix pitch $p_h = 360$ nm to observe the circular dichroism behavior of SHG (see Fig.~\ref{fig:Sup33}). It is observed that similar to the mechanism discussed in the main text of the article (see Fig.4), as the helices approach each other (in this case by increasing their diameters $D$ rather than reducing their period), the circular SHG dichroism $\mathrm{g_{SHG-CD}}$ changes sign to its opposite. We believe that this effect is also based on destructive interference that occurs for closely-packed (overlapping) helices.

\begin{figure}[h!]
\centering
\includegraphics[width=0.5\columnwidth]{Fig_Suppl_fix_spacing.pdf}
\caption{Second-harmonic generation anisotropy factor $g_\mathrm{{SHG-CD}}$ simulated for different helical diameters and handednesses of the nanohelices. The period of the metasurface is fixed at $p = 300$ nm, corresponding to a helix density of $11$ $\mathrm{\mu m^{-2}}$, while the helix pitch remains constant at $p_h = 360$ nm. The electromagnetic irradiation wavelength is $\lambda = 1450$ nm.}
\label{fig:Sup33}
\end{figure}


% Swapped with next
%%%%%%%%%%%%%%%%%%%%%%%%%%%%%%%%%%%%%%%%%%%%%%%%%%%%%%%%%%%%%%%%%%%%%%%%%%%%%%%%
\subsection{SHG per nanohelix}
%%%%%%%%%%%%%%%%%%%%%%%%%%%%%%%%%%%%%%%%%%%%%%%%%%%%%%%%%%%%%%%%%%%%%%%%%%%%%%%%

The SHG per nanohelix in a square array is given at 1450 nm excitation length in Fig. \ref{fig:perNHx}. We observe that the SHG efficiency is slightly higher for nanohelices with a density around 18 nanohelices per $\mu$m$^{2}$, independent of the handedness.

\begin{figure}[h!]
\centering
\includegraphics{Fig_Suppl_SHG_perHelix_1450nm.PNG}
\caption{SHG power measured at 1450 nm for left- and right-handed nanohelices in a square array normalized to the density of Ge nanohelices. Note the nonlinear x-axis. The polarization of light is set so that SHG is maximal.}
\label{fig:perNHx}
\end{figure}

% Swapped with previous
%%%%%%%%%%%%%%%%%%%%%%%%%%%%%%%%%%%%%%%%%%%%%%%%%%%%%%%%%%%%%%%%%%%%%%%%%%%%%%%%
\subsection{SHG Polarization dependence}
%%%%%%%%%%%%%%%%%%%%%%%%%%%%%%%%%%%%%%%%%%%%%%%%%%%%%%%%%%%%%%%%%%%%%%%%%%%%%%%%
We measured the SHG properties, in particular the anisotropy, for shorter wavelengths. We could observe a reduction of the polarization dependence on the SHG for shorter wavelengths, as shown in Fig. \ref{fig:Suppl_Ani}. We believe the absorption in Ge starts to become too strong for the anisotropy to be pronounced.

\begin{figure}[h!]
\centering
\includegraphics{Fig_Suppl_Anisotopy.PNG}
\caption{SHG anisotropy $\rho_{SHG}$ spectrum. Reduced polarization dependence visible for shorter wavelengths.}
\label{fig:Suppl_Ani}
\end{figure}

% ALL NEW

%%%%%%%%%%%%%%%%%%%%%%%%%%%%%%%%%%%%%%%%%%%%%%%%%%%%%%%%%%%%%%%%%%%%%%%%%%%%%%%%
\subsection{Effective chirality parameters}
%%%%%%%%%%%%%%%%%%%%%%%%%%%%%%%%%%%%%%%%%%%%%%%%%%%%%%%%%%%%%%%%%%%%%%%%%%%%%%%%

\label{sec:effective}
The chirality of SHG observed in our experiment can be described by introducing an imaginary ultrathin layer with some effective values of the second-order nonlinear susceptibility.

\subsubsection{Description of the effective model}
We consider following model: an infinitely thin layer with effective $\hat \chi^{(2)}$ tensor, located at the top of a substrate with refractive index $n$.
The electric field at the SH is governed by the following equation\cite{boyd2008nonlinear}:

\begin{equation}
    \Delta \mathbf E^{(2\omega)}(\mathbf r) + n^2(z) \mathbf E^{(2\omega)}(\mathbf r) = -  \varepsilon_0^{-1}k^2 \,\mathbf P^{(2\omega)}\left(\mathbf r\right),
    \label{eq:shg_effective_equation}
\end{equation}
where the refractive index $n(z)$ is given by the function:
\begin{equation}
    n(z) = \begin{cases}
        1, & z\geq0,
        \\
        n, & z <0,
    \end{cases}
\end{equation}
and the nonlinear polarizability is defined via the equation:
\begin{equation}
    \mathbf P^{(2\omega)}\left(\mathbf r\right) = \delta\left(z\right)\varepsilon_0\hat \chi^{(2)} : \left[\mathbf E^{(\omega)}\left(\mathbf r\right) \otimes \mathbf E^{(\omega)}\left(\mathbf r\right) \right].
\end{equation}
The electric field at the fundamental frequency $\mathbf E^{(\omega)}\left(\mathbf r\right)$ can be presented as a superposition of the incident and refracted fields:
\begin{equation}
    \mathbf E^{(\omega)}\left(\mathbf r\right) = 
    \begin{cases}
        \left[ a_{x}, a_{y}, 0\right]^\mathrm{T} e^{i n k z} + \left[ b_{x}^\mathrm{sub}, b_{y}^\mathrm{sub}, 0\right]^\mathrm{T} e^{-i n k z}, & z < 0
        \\
        \left[ b_{x}^\mathrm{air}, b_{y}^\mathrm{air}, 0\right]^\mathrm{T} e^{ik z}, & z > 0,
    \end{cases}
\end{equation}
where $a_i$, $b_i^\mathrm{sub}$, $b_i^\mathrm{air}$, $i = x,y$ are the complex amplitudes of the incident, reflected and transmitted fields respectively.
Such a description of the fields automatically takes into account all effects associated with chirality, anisotropy, nonreciprocity, etc., since it does not make any assumptions regarding the reflection and transmission coefficients, i.e. the connection between the amplitudes of incident and refracted waves.
The field at the SH frequency can be written in a similar manner as:
\begin{equation}
    \mathbf E^{(2\omega)}(\mathbf r) = \begin{cases}
        \left[ w_{x}^\mathrm{sub}, w_{y}^\mathrm{sub}, 0\right]^\mathrm{T} e^{-i n k z}, & z < 0,
        \\
        \left[ w_{x}^\mathrm{air}, w_{y}^\mathrm{air}, 0\right]^\mathrm{T} e^{i k z}, & z > 0,
    \end{cases}
    \label{eq:sh_fields}
\end{equation}
where $w_i^\mathrm{sub}$ and $w_i^\mathrm{air}$, $i=x,y$ are the complex amplitudes of the plane waves at the SH in the substrate and air, respectively.
In this formalism, solving Eq.~\eqref{eq:shg_effective_equation} is reduced to finding these complex amplitudes, which can be done using the following boundary conditions:
\begin{equation}
    \begin{gathered}
        E^{(2\omega)}_x(z=0^-) = E^{(2\omega)}_x(z=0^+), \quad E^{(2\omega)}_y(z=0^-) = E_y^{(2\omega)}(z=0^+),
        \\
        H^{(2\omega)}_x(z=0^-) - H^{(2\omega)}_x(z=0^+) = i c k p_y, \quad  H^{(2\omega)}_y(z=0^-) -  H^{(2\omega)}_y(z=0^+) = -i c k p_x,
    \end{gathered}
    \label{eq:sh_bcs}
\end{equation}
where, for the sake of brevity, we introduced the effective dipole moment:
\begin{equation}
    \mathbf p  = \varepsilon_0 \hat \chi^{(2)} : \left[\mathbf E^{(\omega)}\left(z = 0\right) \otimes \mathbf E^{(\omega)}\left(z=0\right) \right].
\end{equation}

While the model under consideration is invariant under the $z\to -z$ substitution, the metasurface we considered does not possess such a symmetry.
To correct for this we artificially introduce two effective nonlinear susceptibility tensors, $\hat \chi^{\mathrm{sub}}$ responsible for generation of SH field in the substrate, and $\hat \chi^{\mathrm{air}}$ responsible for generation of SH in the air.
By substituting Eq.~\eqref{eq:sh_fields} into Eq.~\eqref{eq:sh_bcs} one can obtain:
\begin{equation}
    w_i^\alpha =  \dfrac{ i \,c\,\varepsilon_0\, k}{1 + n} \chi^{ \alpha}_{ijk}E_j^{(\omega)}\lrp{z_0^\alpha}E_k^{(\omega)}\lrp{z_0^\alpha},
    \label{eq:shg_uv}
\end{equation}
where the index $\alpha = \mathrm{sub}, \mathrm{air}$ encodes the substrate or the air half-space, respectively, and $z_0^\mathrm{sub} = 0^-$, $z_0^\mathrm{air} = 0^+$.

\subsubsection{Calculation of the effective parameters}
\label{sec:effective_calculations}
In our calculations we concentrate on the quantities responsible for the generation of the second harmonic in the air, since this is the case that was studied in the main text, however, the theory below is written in such a way that it is applicable to both cases.

Equation~\eqref{eq:shg_uv} can be rewritten in a following form:
\begin{equation}
    \begin{bmatrix}
        w_x^\alpha\\
        w_y^\alpha
    \end{bmatrix}
    =
    \sqrt{\dfrac{\varepsilon_0}{\mu_0}} \dfrac{i k}{1+n}\underbrace{\begin{bmatrix}
        \chi^\alpha_{x x x} & \chi^\alpha_{x x y} + \chi^\alpha_{x y x} & \chi^\alpha_{x y y}
        \\
        \chi^\alpha_{y x x} & \chi^\alpha_{y x y} + \chi^\alpha_{y y x} & \chi^\alpha_{y y y}
    \end{bmatrix}}_{\hat \Xi^\alpha}  \begin{bmatrix}
        \lrp{b_x^{\mathrm{air}}}^2 \\ b_x^{\mathrm{air}}b_y^{\mathrm{air}}\\ \lrp{b_y^{\mathrm{air}}}^2
    \end{bmatrix}.
    \label{eq:vectorial}
\end{equation}
Finding the effective parameters is reduced to calculating the 6 components of the tensor $\hat \Xi^\alpha$.
In order for a system of algebraic equations to have a solution, the number of unknown variables must be equal to the number of linearly independent equations.
Therefore, to calculate the nonlinear susceptibility tensor within the framework of the effective model, we have chosen the following algorithm.
\begin{enumerate}
    \item First, we calculate numerically the complex amplitudes of the transmitted wave at the FH $b_x^\mathrm{air}$, $b_y^\mathrm{air}$, and all complex amplitudes at the SH, $w_x^\mathrm{\alpha}$, $w_y^\mathrm{\alpha}$, $\alpha = \mathrm{sub}, \mathrm{air}$ for three different polarizatons of the incident wave:
    \begin{enumerate}
        \item LCP , $a_x = 1, \: a_y =i$;
        \item RCP , $a_x = 1, \: a_y =-i$;
        \item linear polarization , $a_x = 1, \: a_y =1$.
    \end{enumerate}

    \item In each case, the complex amplitudes of the FH and SH waves are connected via Eq.~\eqref{eq:vectorial}, thus it forms following matrix equation:
    \begin{equation}
    \underbrace{\begin{bmatrix}
        w_{x,1}^\alpha & w_{x,2}^\alpha & w_{x,3}^\alpha
        \\
        w_{y,1}^\alpha & w_{y,2}^\alpha & w_{y,3}^\alpha
    \end{bmatrix}}_{\hat{\mathcal W}^\alpha}
    =
    \sqrt{\dfrac{\varepsilon_0}{\mu_0}} \dfrac{i k}{1+n}\begin{bmatrix}
        \chi^\alpha_{x x x} & \chi^\alpha_{x x y} + \chi^\alpha_{x y x} & \chi^\alpha_{x y y}
        \\
        \chi^\alpha_{y x x} & \chi^\alpha_{y x y} + \chi^\alpha_{y y x} & \chi^\alpha_{y y y}
    \end{bmatrix}  \underbrace{\begin{bmatrix}
        \lrp{b_{x,1}^{\mathrm{air}}}^2 & \lrp{b_{x,2}^{\mathrm{air}}}^2 & \lrp{b_{x,3}^{\mathrm{air}}}^2
        \\
        b_{x,1}^{\mathrm{air}}b_{y,1}^{\mathrm{air}} & b_{x,2}^{\mathrm{air}}b_{y,2}^{\mathrm{air}} & b_{x,3}^{\mathrm{air}}b_{y,3}^{\mathrm{air}}
        \\
        \lrp{b_{y,1}^{\mathrm{air}}}^2 & \lrp{b_{y,2}^{\mathrm{air}}}^2 & \lrp{b_{y,3}^{\mathrm{air}}}^2
    \end{bmatrix}}_{\hat{\mathcal B}}.
    \end{equation}

    \item Finally, we calculate the matrix $\hat \Xi^\alpha$ defined as:
    \begin{equation}
        \hat \Xi^\alpha = \sqrt{\dfrac{\mu_0}{\varepsilon_0}} \dfrac{1+n}{ik}\:\hat{\mathcal W}^\alpha \cdot \hat{\mathcal B}^{-1},
    \end{equation}
    for both $\alpha = \mathrm{sub}$ and $\alpha = \mathrm{air}$.
    
\end{enumerate}
Components of $\hat \chi^\mathrm{air}$ obtained using the above algorithm are presented in the Fig.~\ref{fig:Suppl_EffectiveChi2}a.
We considered an excitation wavelengths $\lambda\in\lrb{1200, 1500} \mathrm{nm}$, $n=1.75$ (similar to $\mathrm{Al}_2\mathrm{O}_3$ as in the experiment) and two different periods, $p = 150 \:\mathrm{nm}$ (overlapping regime), and $p = 300 \:\mathrm{nm}$ (regular regime).
One can see that the values of the extracted parameters for $p = 150$ nm are larger than for $p = 300$ nm, which is in correspondence with the experimental and numerical results from the main text, showing that a smaller period results in a stronger SHG.
We also calculated the $\hat \chi^\mathrm{air}$ tensor using three other polarizations of the incident field and got the same result, which confirms our calculations.

\subsubsection{Transmission coefficient}
In this section we analyze the transmission coefficient of the system under consideration.
The matrix of transmission coefficients is defined as:
\begin{equation}
    \begin{bmatrix}
        b_x^\mathrm{air}
        \\
        b_y^\mathrm{air}
    \end{bmatrix}
    =
    \begin{bmatrix}
        t_{xx} & t_{xy}
        \\
        t_{yx} & t_{yy}
    \end{bmatrix}
    \begin{bmatrix}
        a_x
        \\
        a_y
    \end{bmatrix}.
\end{equation}
We then apply the formalism used in Sec.~\ref{sec:effective_calculations} to calculate $t_{ij}$.
We consider two cases $a_{x, 1} = a_{x,2} = 1$, $a_{y,1} = - a_{y,2} = i$, and calculate $\hat{\mathrm t}$ as follows:
\begin{equation}
    \begin{bmatrix}
        t_{xx} & t_{xy}
        \\
        t_{yx} & t_{yy}
    \end{bmatrix}
    =
    \begin{bmatrix}
        b_{x, 1}^\mathrm{air} & b_{x, 2}^\mathrm{air}
        \\
        b_{y, 1}^\mathrm{air} & b_{y, 2}^\mathrm{air}
    \end{bmatrix}
    \cdot
    \lrp{\begin{bmatrix}
        a_{x, 1} & a_{x, 2}
        \\
        a_{y, 1} & a_{y, 2}
    \end{bmatrix}}^{-1}.
\end{equation}
The results of the calculations are shown in Fig.~\ref{fig:Suppl_EffectiveChi2}b.
One can see that for both considered values of period, the transmission coefficients satisfy following equations:
\begin{equation}
    t_{xx} =- t_{yy}, \quad  t_{xx} \gg t_{xy}, t_{yx}.
    \label{eq:t_coeff}
\end{equation}
It can be noted that with such values of transmission coefficients, the circular dichroism in transmission will be negligible. This was confirmed by numerical calculations. However, it is important to note that the value of circular dichroism depends, among other things, on the properties of the eigenmodes of the structure at a certain frequency\cite{toftul2024chiral}. The absence of dichroism at the frequency of the first harmonic $\lambda \approx 1400$ nm does not mean that at the frequency of the SH $\lambda \approx 700$ nm circular dichroism should also be absent.
Thus, such transmission coefficients do not contradict the obtained value of circular dichroism at the SH frequency.

\begin{figure}[h!]
\centering
\includegraphics[width=\linewidth]{Fig_Suppl_EffectiveChi2.pdf}
\caption{Extracted parameters of the effective model. (a) The effective second-order nonlinear tensor $\hat \chi^{(2)}$, calculated for excitation wavelengths $\lambda$ from 1200 nm to 1500 nm and for a refractive $n$ = 1.75. The deep blue color corresponds to $p = 150$ nm, the red color corresponds to $p = 300$ nm. The solid line encodes the real part of the effective tensor, the dashed line encodes the imaginary part of the effective tensor. (b) The transmission coefficient of the effective model. The top panel shows the modulus of the transmission coefficient, the bottom panel shows its argument. Different colors encode different components of the transmission matrix, while the solid and dashed line encode $p=150$ nm and $p = 300$ nm, respectively.}
\label{fig:Suppl_EffectiveChi2}
\end{figure}

\newpage
%%%%%%%%%%%%%%%%%%%%%%%%%%%%%%%%%%%%%%%%%%%%%%%%%%%%%%%%%%%%%%%%%%%%%%%%%%%%%%%%
\subsection{Conditions for maximum circular dichroism in terms of the effective nonlinear susceptibilities}
%%%%%%%%%%%%%%%%%%%%%%%%%%%%%%%%%%%%%%%%%%%%%%%%%%%%%%%%%%%%%%%%%%%%%%%%%%%%%%%%
\label{sec:g_max}

The circular dichroism of the SHG is quantified through the SHG anisotropy factor $g_{SHG-CD}$, in line with established methodologies:
\begin{equation}
    g_{SHG-CD} = \dfrac{2(I_{lhcp}-I_{rhcp})}{(I_{lhcp}+I_{rhcp})},
\end{equation}
where $I_{l/rhcp}$ is the intensity of the left- and right-handed circular polarized light, respectively.
It is important to note that the g-factors in reflection and transmission are different.
Therefore, we introduce two different g-factors using the following equation:
\begin{equation}
   g^\alpha  = \dfrac{2(I_{lhcp}^\alpha-I_{rhcp}^\alpha)}{(I_{lhcp}^\alpha+I_{rhcp}^\alpha)}, 
\end{equation}
where the superscripts $\alpha = \mathrm{air}, \mathrm{sub}$ encode the half-space where the signal was collected.
The intensity of the plane wave is equal to
\begin{multline}
    I^\alpha = \dfrac{1}{2}\sqrt{\dfrac{\varepsilon_0}{\mu_0} }\sum\limits_{j = x,y}\lrv{w_j^\alpha}^2 = 
    \\
    = \dfrac{\varepsilon_0}{2\mu_0} \dfrac{k}{1+n} \sum\limits_{j = x,y} \lrv{\chi_{jxx}^\alpha\lrp{b_x^\mathrm{air}}^2 + \lrp{\chi_{jxy}^\alpha + \chi_{jyx}^\alpha}b_x^\mathrm{air} b_y^\mathrm{air} + \chi_{jyy}^\alpha\lrp{b_y^\mathrm{air}}^2}^2 =
    \\
    = \dfrac{\varepsilon_0}{2\mu_0} \dfrac{k \lrv{t}^2}{1+n} \sum\limits_{j = x,y} \lrv{\chi_{jxx}^\alpha a_x^2 - \lrp{\chi_{jxy}^\alpha + \chi_{jyx}^\alpha}a_x a_y + \chi_{jyy}^\alpha a_y^2}^2,
\end{multline}
where we used Eqs.~\eqref{eq:vectorial} and \eqref{eq:t_coeff}.
Thus, under the $lhcp$ ($a_x = E_0, a_y = i E_0$) or $rhcp$ ($a_x = E_0, a_y = -iE_0$) illumination, the intensity can be calculated as:
\begin{multline}
    I^\alpha_{l/rhcp} = \dfrac{\varepsilon_0}{2 \mu_0}\dfrac{k \lrv{t}^2 \lrv{E_0}^2}{1+n} \sum\limits_{j = x, y} \lrv{\lrp{\chi_{jxx}^\alpha - \chi_{jyy}^\alpha} \mp i\lrp{\chi_{jxy}^\alpha + \chi_{jyx}^\alpha}}^2 = 
    \\
    = \dfrac{\varepsilon_0}{2 \mu_0}\dfrac{k \lrv{t}^2 \lrv{E_0}^2}{1+n} \lrp{ \lrv{\boldsymbol \chi_1^\alpha}^2 + \lrv{\boldsymbol \chi_2^\alpha}^2 \pm 2 \operatorname{Im}\lrc{\boldsymbol \chi_1^{\alpha*} \boldsymbol \chi_2^{\alpha}}},
\end{multline}
where the upper sign should be taken for $lhcp$, while the lower sign should be taken for $rhcp$ illumination, and:
\begin{equation}
    \boldsymbol \chi_1^\alpha = \lrb{ \chi_{xxx}^\alpha - \chi_{xyy}^\alpha, \: \chi_{yxx}^\alpha - \chi_{yyy}^\alpha}, \quad \boldsymbol \chi_2^\alpha = \lrb{ \chi_{xxy}^\alpha + \chi_{xyx}^\alpha, \: \chi_{yxy}^\alpha + \chi_{yyx}^\alpha}.
\end{equation}
Thus, the SHG anisotropy factor can be written as:
\begin{equation}
    g^\alpha = \dfrac{4 \operatorname{Im}\left\{\boldsymbol \chi_{1}^{\alpha *}\cdot \boldsymbol \chi_{2}^\alpha\right\}}{\left|\boldsymbol \chi_{1}^\alpha \right|^2 + \left|\boldsymbol \chi_{2}^\alpha \right|^2}.
    \label{eq:g-factor_effective}
\end{equation}
We then can write each of the complex susceptibilities in the polar form, i.e.:
\begin{equation}
    \chi^\alpha_{jxx}-\chi^\alpha_{jyy} = a_{j}^\alpha e^{i \varphi_j^\alpha}, \quad \chi^\alpha_{jxy}+\chi^\alpha_{jyx} = b_{j}^\alpha e^{i \theta_j^\alpha}.
\end{equation}
In such notation, Eq.~\eqref{eq:g-factor_effective} rewrites as:
\begin{equation}
    g^\alpha = 4\dfrac{a_x^\alpha b_x^\alpha\sin\lrp{\theta_x^\alpha - \varphi_x^\alpha} + a_y^\alpha b_y^\alpha\sin\lrp{\theta_y^\alpha - \varphi_y^\alpha}}{\lrp{a_x^\alpha}^2 + \lrp{a_x^\alpha}^2 + \lrp{b_x^\alpha}^2+\lrp{b_y^\alpha}^2}.
\end{equation}
Then it is straightforward to find that $g^\alpha$ takes its extreme values when:
\begin{equation}
    a_{j}^\alpha = b_j^\alpha, \quad \varphi_{j}^\alpha = \theta_j^\alpha \pm \dfrac{\pi}{2}.
\end{equation}
Figure~\ref{fig:Suppl_IG}a shows a comparison of the g-factor in air, calculated numerically (as in the main text), and the g-factor calculated theoretically using Eq.~\eqref{eq:g-factor_effective} and the extracted effective $\hat \chi^\alpha$ tensor.
One can see that numerical and theoretical values of g-factor are almost identical.
A small difference in g-factors may be due to the Eq.~\eqref{eq:t_coeff} not being satisfied exactly, which is also evident from Fig.~\ref{fig:Suppl_EffectiveChi2}b.

\begin{figure}[h!]
\centering
\includegraphics[width=\linewidth]{Fig_Suppl_IG.pdf}
\caption{Second-Harmonic circular dichroism and the intensity for the extracted effective parameters. (a) The second-harmonic g-factor for air. The deep blue color encodes the case with $p = 150$ nm, the red color encodes $p = 300$ nm. The solid and dashed lines encode theoretical value, calculated using the effective $\hat \chi$ and numerical value, calculated as in the main text. (b) Intensity of the SH in air calculated for $\lambda = 1450$ nm as a function of parameters $\theta$ and $\phi$. The black dot shows the position of the maximum. We note that the maximal and minimal values of the intensity are different for the two periods. (c) Positions of the SH intensity maximum in $\theta, \phi$ space. Each dot corresponds to the position of the maximum for a particular wavelength. The color encodes the wavelength at which the maximum was calculated. The two different sets of points correspond to the two different period values, $p = 150$ and $p = 300$ nm. The inset shows the enlarged part of the parametric space, where the points for $p = 150$ nm are located.
}
\label{fig:Suppl_IG}
\end{figure}
%%%%%%%%%%%%%%%%%%%%%%%%%%%%%%%%%%%%%%%%%%%%%%%%%%%%%%%%%%%%%%%%%%%%%%%%%%%%%%%%
\subsection{Optimal polarization for maximal SHG in the effective model}
%%%%%%%%%%%%%%%%%%%%%%%%%%%%%%%%%%%%%%%%%%%%%%%%%%%%%%%%%%%%%%%%%%%%%%%%%%%%%%%%
In this section, we derive the expression for the polarization of the incident field that maximises the SHG signal.
Following the approach presented in Sec.~\ref{sec:g_max} we write that:
\begin{equation}
    I^\alpha = \dfrac{\varepsilon_0}{2\mu_0} \dfrac{k \lrv{t}^2}{1+n} \sum\limits_{j = x,y} \lrv{\chi_{jxx}^\alpha a_x^2 - \lrp{\chi_{jxy}^\alpha + \chi_{jyx}^\alpha}a_x a_y + \chi_{jyy}^\alpha a_y^2}^2.
    \label{eq:sh_Ishg}
\end{equation}
An arbitrary incident wave can be encoded by following complex amplitudes:
\begin{equation}
    a_x = E_0 \cos\theta, \quad a_y = E_0 \sin\theta e^{i \phi}, \quad \theta\in\left[0, \pi\right], \: \phi \in \left[0, \pi\right).
    \label{eq:sh_amplitudes}
\end{equation}
For such parametrization, Stokes parameters will be equal to:
\begin{equation}
    S_1 = \lrv{E_0}^2\cos2 \theta, \quad S_2 = \lrv{E_0}^2 \cos \phi \sin 2 \theta, \quad S_3 = \lrv{E_0}^2 \sin \phi \sin 2 \theta,
\end{equation}
and polarization of the wave will be linear of circular for:
\begin{equation}
    \begin{array}{cc|cc}
        \text{linear} &\quad & \quad&\text{circular}
        \\\hline
        \theta \in \lrb{0, \pi}, \quad \phi = 0 & \quad &\quad & \theta = \lrc{\frac{\pi}{4} \frac{3 \pi}{4}},\quad \phi = \frac{\pi}{2}
    \end{array}
\end{equation}
Substitution of Eq.~\eqref{eq:sh_amplitudes} into Eq.~\eqref{eq:sh_Ishg} gives:
\begin{equation}
    I^\alpha = \dfrac{\varepsilon_0}{2\mu_0} \dfrac{k \lrv{t}^2 \lrv{E_0}^2}{1+n} \sum\limits_{j = x,y} \lrv{\chi_{jxx}^\alpha \cos^2\theta - \dfrac{1}{2}\lrp{\chi_{jxy}^\alpha + \chi_{jyx}^\alpha}\sin 2\theta\: e^{i \phi} + \chi_{jyy}^\alpha \sin^2\theta e^{2 i \phi}}^2.
    \label{eq:sh_Ishg1}
\end{equation}
Figure~\ref{fig:Suppl_IG}b shows maps of the SH intensity $I^\mathrm{air}$ obtained using Eq.~\eqref{eq:sh_Ishg1} and $\hat \chi^\mathrm{air}$ calculated in Sec.~\ref{sec:effective_calculations} for $p = 150$ nm, $p = 300$ nm, and with $\lambda = 1450 $ nm.
Figure~\ref{fig:Suppl_IG}c shows parameters $\theta$ and $\phi$ that correspond to maximal value of $I^\mathrm{air}$ for a particular wavelength.
One can see that the position of the maximum corresponds to neither linear nor circular polarization.
In general, the polarization that maximizes the intensity of the SH signal is elliptic.

\bibliography{bibl.bib}

\end{document}
