# Supplementary material for: Second-Order Nonlinear Circular Dichroism in Square Lattice Array of Germanium Nanohelices
Source: ACS Photonics. 2024 Aug 16;11(9):3630–5. doi: 10.1021/acsphotonics.4c00721 (PMC11413925; doi:10.1021/acsphotonics.4c00721)
Supplement: Supplementary file 1 — ph4c00721_si_001.zip [file ph4c00721_si_001.zip › bibl.bib]

@incollection{boyd2008nonlinear,
  title={Nonlinear optics},
  author={Boyd, Robert W and Gaeta, Alexander L and Giese, Enno},
  booktitle={Springer Handbook of Atomic, Molecular, and Optical Physics},
  pages={1097--1110},
  year={2008},
  publisher={Springer}
}


@article{toftul2024chiral,
  title={Chiral dichroism in resonant metasurfaces with monoclinic lattices}, 
  author={Toftul, Ivan and Tonkaev, Pavel and Koshelev, Kirill and Lai, Fangxing and Song, Qinghai and Gorkunov, Maxim and Kivshar, Yuri},
  year={2024},
  volume={arXiv:2406.11300},
  journal={arXiv preprint},
  primaryClass={physics.optics},
  doi = {https://doi.org/10.48550/arXiv.2406.11300},
  url = {https://doi.org/10.48550/arXiv.2406.11300},
  note = {(accessed July, 10th, 2024)}
}
@article{Nunley2016Nov,
	author = {Nunley, Timothy Nathan and Fernando, Nalin S. and Samarasingha, Nuwanjula and Moya, Jaime M. and Nelson, Cayla M. and Medina, Amber A. and Zollner, Stefan},
	title = {{Optical constants of germanium and thermally grown germanium dioxide from 0.5 to 6.6eV via a multisample ellipsometry investigation}},
	journal = {J. Vac. Sci. Technol., B},
	volume = {34},
	number = {6},
	year = {2016},
	month = nov,
	issn = {2166-2746},
	publisher = {AIP Publishing},
	doi = {10.1116/1.4963075}
}
@book{Weber1986Aug,
	author = {Weber, Marvin J.},
	title = {{CRC Handbook of Laser Science {\&} Technology, Vol. 4: Optical Materials, Part 2 (Laser {\&} Optical Science {\&} Technology)}},
	year = {1986},
	month = aug,
	isbn = {978-0-84933504-4},
	publisher = {CRC Press},
	address = {Boca Raton, FL, USA},
	url = {https://www.amazon.com/Handbook-Laser-Science-Technology-Vol/dp/0849335043}
}
@article{Falasconi2001Jun,
	author = {Falasconi, M. and Andreani, L. C. and Malvezzi, A. M. and Patrini, M. and Mulloni, V. and Pavesi, L.},
	title = {{Bulk and surface contributions to second-order susceptibility in crystalline and porous silicon by second-harmonic generation}},
	journal = {Surf. Sci.},
	volume = {481},
	number = {1},
	pages = {105--112},
	year = {2001},
	month = jun,
	issn = {0039-6028},
	publisher = {North-Holland},
	doi = {10.1016/S0039-6028(01)01004-4}
}
@article{Smirnova2018Jan,
	author = {Smirnova, Daria and Smirnov, Alexander I. and Kivshar, Yuri S.},
	title = {{Multipolar second-harmonic generation by Mie-resonant dielectric nanoparticles}},
	journal = {Phys. Rev. A},
	volume = {97},
	number = {1},
	pages = {013807},
	year = {2018},
	month = jan,
	issn = {2469-9934},
	publisher = {American Physical Society},
	doi = {10.1103/PhysRevA.97.013807}
}
@article{Guglielmelli2022Dec,
	author = {Guglielmelli, Alexa and Nicoletta, Giuseppe and Valente, Liliana and Palermo, Giovanna and Strangi, Giuseppe},
	title = {{Numerical Modeling of 3D Chiral Metasurfaces for Sensing Applications}},
	journal = {Crystals},
	volume = {12},
	number = {12},
	pages = {1804},
	year = {2022},
	month = dec,
	issn = {2073-4352},
	publisher = {Multidisciplinary Digital Publishing Institute},
	doi = {10.3390/cryst12121804}
}

@misc{comsol,
    title = {COMSOL Multiphysics v. 6.1. www.comsol.com. COMSOL AB, Stockholm, Sweden},
    note = {(accessed July, 10th, 2024)}
}

@article{Ellrott23,
  author = {Ellrott, Günter and Beck, Paul and Sultanov, Vitaliy and Rothau, Sergej and Lindlein, Norbert and Chekhova, Maria and Krstić, Vojislav},
  title = {Collectively Enhanced Giant Circular Dichroism of Germanium Nanohelix Square Lattice Arrays},
  journal = {Advanced Photonics Research},
  volume = {4},
  number = {10},
  pages = {2300159},
  doi = {https://doi.org/10.1002/adpr.202300159},
  year = {2023}
}
